# Supplementary material for: Long Conjugate Sequence Resistance Training to Improve Strength, Power and Competition Performance in Speed Skaters
Source: J Funct Morphol Kinesiol. 2026 May 5;11(2):186. doi: 10.3390/jfmk11020186 (PMC13214880; doi:10.3390/jfmk11020186)
Supplement: Supplementary file 1 [file jfmk-11-00186-s001.zip]

Archive with 1 entries (1 files):
- jfmk-4034935-supplementary.pdf
